# Supplementary material for: Incorporation and properties of the tris-fluoromethylated motif into heterocycles, amino acids and analogues of elexacaftor and tezacaftor
Source: Chem Sci. 2026 Jul 3. Online ahead of print. doi: 10.1039/d6sc04239b (PMC13348278; doi:10.1039/d6sc04239b)
Supplement: SC-OLF-D6SC04239B-s002 [file SC-OLF-D6SC04239B-s002.cif]

# Supplementary Information (SI) for Chemical Science.
# This journal is © The Royal Society of Chemistry 2026

####################################################################### 
# 
# This file contains crystal structure data downloaded from the 
# Cambridge Structural Database (CSD) hosted by the Cambridge 
# Crystallographic Data Centre (CCDC).
# 
# Full information about CCDC data access policies and citation 
# guidelines are available at http://www.ccdc.cam.ac.uk/access/V1 
# 
# Audit and citation data items may have been added by the CCDC. 
# Please retain this information to preserve the provenance of 
# this file and to allow appropriate attribution of the data. 
# 
#######################################################################

data_46
_database_code_depnum_ccdc_archive 'CCDC 2553089'
loop_
_audit_author_name
_audit_author_address
'David Cordes'
;University of St Andrews
United Kingdom
;
_audit_update_record             
;
2026-05-11 deposited with the CCDC.	2026-07-02 downloaded from the CCDC.
;
_audit_creation_date             2026-05-11
_audit_creation_method           
;
Olex2 1.5
(compiled 2026.04.10 svn.r48fbca5a for OlexSys, GUI svn.r7537)
;
_shelx_SHELXL_version_number     2025/1
_chemical_name_common            ?
_chemical_name_systematic        ?
_chemical_formula_moiety         'C7 H11 F2 N O3, H2 O'
_chemical_formula_sum            'C7 H13 F2 N O4'
_chemical_formula_weight         213.18
_chemical_absolute_configuration ad
_chemical_melting_point          ?
loop_
_atom_type_symbol
_atom_type_description
_atom_type_scat_dispersion_real
_atom_type_scat_dispersion_imag
_atom_type_scat_source
C C 0.0181 0.0091 'International Tables Vol C Tables 4.2.6.8 and 6.1.1.4'
H H 0.0000 0.0000 'International Tables Vol C Tables 4.2.6.8 and 6.1.1.4'
F F 0.0727 0.0534 'International Tables Vol C Tables 4.2.6.8 and 6.1.1.4'
N N 0.0311 0.0180 'International Tables Vol C Tables 4.2.6.8 and 6.1.1.4'
O O 0.0492 0.0322 'International Tables Vol C Tables 4.2.6.8 and 6.1.1.4'

_shelx_space_group_comment       
;
The symmetry employed for this shelxl refinement is uniquely defined
by the following loop, which should always be used as a source of
symmetry information in preference to the above space-group names.
They are only intended as comments.
;
_space_group_crystal_system      monoclinic
_space_group_IT_number           4
_space_group_name_H-M_alt        P21
_space_group_name_Hall           'P 2yb'
loop_
_space_group_symop_operation_xyz
'x, y, z'
'-x, y+1/2, -z'

_cell_length_a                   5.86046(4)
_cell_length_b                   6.89643(6)
_cell_length_c                   11.31648(8)
_cell_angle_alpha                90
_cell_angle_beta                 98.5450(6)
_cell_angle_gamma                90
_cell_volume                     452.293(6)
_cell_formula_units_Z            2
_cell_measurement_reflns_used    13730
_cell_measurement_temperature    100.00(10)
_cell_measurement_theta_max      76.7830
_cell_measurement_theta_min      3.9330
_shelx_estimated_absorpt_T_max   0.916
_shelx_estimated_absorpt_T_min   0.610
_exptl_absorpt_coefficient_mu    1.337
_exptl_absorpt_correction_T_max  1.000
_exptl_absorpt_correction_T_min  0.555
_exptl_absorpt_correction_type   gaussian
_exptl_absorpt_process_details   
;
CrysAlisPro 1.171.44.115a (Rigaku Oxford Diffraction, 2025)
Numerical absorption correction based on gaussian integration over
a multifaceted crystal model
Empirical absorption correction using spherical harmonics,
implemented in SCALE3 ABSPACK scaling algorithm.
;
_exptl_absorpt_special_details   ?
_exptl_crystal_colour            colourless
_exptl_crystal_colour_primary    colourless
_exptl_crystal_density_diffrn    1.565
_exptl_crystal_density_meas      ?
_exptl_crystal_density_method    ?
_exptl_crystal_description       block
_exptl_crystal_F_000             224
loop_
_exptl_crystal_face_index_h
_exptl_crystal_face_index_k
_exptl_crystal_face_index_l
_exptl_crystal_face_perp_dist
1 0 0 0.1179
-1 0 0 0.1231
0 1 0 0.2066
0 0 1 0.0262
0 0 -1 0.0405
0 -1 0 0.2033
1 0 -1 0.1041

_exptl_crystal_size_max          0.41
_exptl_crystal_size_mid          0.245
_exptl_crystal_size_min          0.067
loop_
_exptl_oxdiff_crystal_face_indexfrac_h
_exptl_oxdiff_crystal_face_indexfrac_k
_exptl_oxdiff_crystal_face_indexfrac_l
_exptl_oxdiff_crystal_face_x
_exptl_oxdiff_crystal_face_y
_exptl_oxdiff_crystal_face_z
1.0012 -0.0003 -0.0026 -0.0215 0.2617 0.0430
-1.0012 0.0003 0.0026 0.0215 -0.2617 -0.0430
0.0006 1.0004 0.0021 0.0074 0.0369 -0.2203
0.0006 -0.0008 1.0001 -0.1373 0.0100 -0.0028
-0.0006 0.0008 -1.0001 0.1373 -0.0100 0.0028
-0.0006 -1.0004 -0.0021 -0.0074 -0.0369 0.2203
1.0008 0.0016 -1.0022 0.1158 0.2518 0.0456

_exptl_transmission_factor_max   ?
_exptl_transmission_factor_min   ?
_diffrn_reflns_av_R_equivalents  0.0196
_diffrn_reflns_av_unetI/netI     0.0090
_diffrn_reflns_Laue_measured_fraction_full 0.996
_diffrn_reflns_Laue_measured_fraction_max 0.993
_diffrn_reflns_limit_h_max       7
_diffrn_reflns_limit_h_min       -6
_diffrn_reflns_limit_k_max       7
_diffrn_reflns_limit_k_min       -8
_diffrn_reflns_limit_l_max       14
_diffrn_reflns_limit_l_min       -14
_diffrn_reflns_number            14655
_diffrn_reflns_point_group_measured_fraction_full 0.952
_diffrn_reflns_point_group_measured_fraction_max 0.936
_diffrn_reflns_theta_full        67.684
_diffrn_reflns_theta_max         77.022
_diffrn_reflns_theta_min         3.950
_diffrn_ambient_environment      N~2~
_diffrn_ambient_temperature      100.00(10)
_diffrn_detector                 'Hybrid Pixel Array Detector'
_diffrn_detector_area_resol_mean 10.0000
_diffrn_detector_type            'HyPix-Arc 100'
_diffrn_measured_fraction_theta_full 0.996
_diffrn_measured_fraction_theta_max 0.993
_diffrn_measurement_details      
;
List of Runs (angles in degrees, time in seconds):

  # Type    Start    End  Width  t~exp~   \w     \q     \k     \f   Frames
#--------------------------------------------------------------------------
  1  \w     94.00 174.00   0.50    0.05    --  102.57  61.00-120.00  160
  2  \w     34.00  92.00   0.50    0.05    --  102.57 -95.00 -60.00  116
  3  \w     94.00 174.00   0.50    0.05    --  102.57  61.00 -90.00  160
  4  \w     36.00  75.00   0.50    0.05    --  102.57 -77.00  60.00   78
  5  \w     31.00 103.00   0.50    0.05    --  102.57-131.00 140.00  144
  6  \w     94.00 174.00   0.50    0.05    --  102.57  61.00 -30.00  160
  7  \w     34.00  92.00   0.50    0.05    --  102.57 -95.00-150.00  116
  8  \w     94.00 174.00   0.50    0.05    --  102.57  61.00-180.00  160
  9  \w     36.00  75.00   0.50    0.05    --  102.57 -77.00   0.00   78
 10  \w     94.00 174.00   0.50    0.05    --  102.57  61.00 -60.00  160
 11  \w     94.00 174.00   0.50    0.05    --  102.57  61.00 -30.00  160
 12  \w    103.00 173.00   0.50    0.05    --  102.57  30.00 150.00  140
 13  \w     94.00 174.00   0.50    0.05    --  102.57  61.00 -60.00  160
 14  \w     36.00  75.00   0.50    0.05    --  102.57 -77.00 -90.00   78
 15  \w    106.00 170.00   0.50    0.05    --  102.57  77.00 150.00  128
 16  \w     36.00  75.00   0.50    0.05    --  102.57 -77.00 120.00   78
 17  \w     34.00  92.00   0.50    0.05    --  102.57 -95.00   0.00  116
 18  \w     94.00 174.00   0.50    0.05    --  102.57  61.00-180.00  160
 19  \w    106.00 170.00   0.50    0.05    --  102.57  77.00 -90.00  128
 20  \w     94.00 174.00   0.50    0.05    --  102.57  61.00-150.00  160
 21  \w     31.00 101.00   0.50    0.05    --  102.57-125.00 120.00  140
 22  \w     31.00 101.00   0.50    0.05    --  102.57-125.00 -90.00  140
 23  \w     34.00  92.00   0.50    0.05    --  102.57 -95.00 -90.00  116
 24  \w     31.00 101.00   0.50    0.05    --  102.57-125.00 -90.00  140
 25  \w     36.00  75.00   0.50    0.05    --  102.57 -77.00 -30.00   78
 26  \w     94.00 174.00   0.50    0.05    --  102.57  61.00   0.00  160
 27  \w     31.00 101.00   0.50    0.05    --  102.57-125.00 150.00  140
 28  \w     94.00 174.00   0.50    0.05    --  102.57  61.00-120.00  160
 29  \w   -105.00 -24.00   0.50    0.05    --  -95.50 135.00 -99.81  162
 30  \w   -166.00 -85.00   0.50    0.05    --  -95.50 -64.00 -58.09  162
 31  \w   -159.00 -80.00   0.50    0.05    --  -87.47 -61.00-180.00  158
 32  \w   -161.00 -86.00   0.50    0.05    --  -87.47 -45.00 -90.00  150
 33  \w   -159.00 -80.00   0.50    0.05    --  -87.47 -61.00-150.00  158
 34  \w   -159.00 -80.00   0.50    0.05    --  -87.47 -61.00 -60.00  158
 35  \w    -50.00 -16.00   0.50    0.05    --  -87.47  61.00 -90.00   68
 36  \w   -159.00 -80.00   0.50    0.05    --  -87.47 -61.00 -30.00  158
 37  \w   -159.00 -80.00   0.50    0.05    --  -87.47 -61.00 150.00  158
 38  \w   -159.00 -80.00   0.50    0.05    --  -87.47 -61.00 150.00  158
 39  \w   -161.00 -86.00   0.50    0.05    --  -87.47 -45.00-120.00  150
 40  \w   -159.00 -80.00   0.50    0.05    --  -87.47 -61.00-120.00  158
 41  \w   -159.00 -80.00   0.50    0.05    --  -87.47 -61.00 -90.00  158
 42  \w   -161.00 -86.00   0.50    0.05    --  -87.47 -45.00-150.00  150
 43  \w   -159.00 -80.00   0.50    0.05    --  -87.47 -61.00 -90.00  158
 44  \w   -128.00 -51.00   0.50    0.05    --  -55.03 -51.00 -71.19  154
 45  \w   -129.00 -57.00   0.50    0.05    --  -55.03 -38.00-150.00  144
 46  \w   -127.00 -80.00   0.50    0.05    --  -55.03 -57.00  90.00   94
 47  \w     48.00 126.00   0.50    0.05    --   51.90  50.00   9.17  156
 48  \w     50.00 126.00   0.50    0.05    --   51.90  47.00 -80.34  152
 49  \w     48.00 126.00   0.50    0.05    --   51.90  50.00-101.29  156
 50  \w     50.00 126.00   0.50    0.05    --   51.90  47.00 -46.30  152
 51  \w    -15.00  69.00   0.50    0.05    --   51.90 -77.00  30.00  168
 52  \w     46.00 125.00   0.50    0.05    --   51.90  55.00  27.54  158
 53  \w     50.00 126.00   0.50    0.05    --   51.90  47.00 -18.96  152
 54  \w    -15.00  69.00   0.50    0.05    --   51.90 -77.00  30.00  168
 55  \w     52.00 104.00   0.50    0.05    --   51.90  43.00 104.45  104
 56  \w     33.00  59.00   0.50    0.05    --   42.00  62.00 -12.37   52
 57  \w     33.00  59.00   0.50    0.05    --   42.00  62.00-112.75   52
 58  \w     33.00  59.00   0.50    0.05    --   42.00  61.00  82.02   52
 59  \w     33.00  59.00   0.50    0.05    --   42.00  61.00 157.45   52
 60  \w     28.00  54.00   0.50    0.05    --   38.00  64.00 -81.50   52
 61  \w     27.00  53.00   0.50    0.05    --   38.00  65.00 -22.50   52
 62  \w     27.00  53.00   0.50    0.05    --   38.00  65.00 120.81   52
 63  \w     24.00  54.00   0.50    0.05    --   34.00  64.00 -56.16   60
 64  \w     24.00  56.00   0.50    0.05    --   34.00  63.00-168.53   64
 65  \w    -21.00   9.00   0.50    0.05    --    6.00  96.00-102.93   60
;
_diffrn_measurement_device       'four-circle diffractometer'
_diffrn_measurement_device_type  'XtaLAB Synergy R, HyPix-Arc 100'
_diffrn_measurement_method       '\w scans'
_diffrn_orient_matrix_type       
'CrysAlisPro convention (1999,Acta A55,543-557)'
_diffrn_orient_matrix_UB_11      -0.0218047000
_diffrn_orient_matrix_UB_12      0.0077034000
_diffrn_orient_matrix_UB_13      -0.1372704000
_diffrn_orient_matrix_UB_21      0.2614459000
_diffrn_orient_matrix_UB_22      0.0367338000
_diffrn_orient_matrix_UB_23      0.0098840000
_diffrn_orient_matrix_UB_31      0.0428840000
_diffrn_orient_matrix_UB_32      -0.2202151000
_diffrn_orient_matrix_UB_33      -0.0030383000
_diffrn_radiation_monochromator  mirror
_diffrn_radiation_probe          x-ray
_diffrn_radiation_type           'Cu K\a'
_diffrn_radiation_wavelength     1.54184
_diffrn_source                   'Rotating-anode X-ray tube'
_diffrn_source_type              'PhotonJet R (Cu) X-ray Source'
_reflns_Friedel_coverage         0.734
_reflns_Friedel_fraction_full    0.900
_reflns_Friedel_fraction_max     0.869
_reflns_number_gt                1792
_reflns_number_total             1795
_reflns_special_details          
;
 Reflections were merged by SHELXL according to the crystal
 class for the calculation of statistics and refinement.
 
 _reflns_Friedel_fraction is defined as the number of unique
 Friedel pairs measured divided by the number that would be
 possible theoretically, ignoring centric projections and
 systematic absences.
;
_reflns_threshold_expression     'I > 2\s(I)'
_computing_cell_refinement       'CrysAlisPro 1.171.44.115a (Rigaku OD, 2025)'
_computing_data_collection       'CrysAlisPro 1.171.44.115a (Rigaku OD, 2025)'
_computing_data_reduction        'CrysAlisPro 1.171.44.115a (Rigaku OD, 2025)'
_computing_molecular_graphics    'Olex2 1.5 (Dolomanov et al., 2009)'
_computing_publication_material  'Olex2 1.5 (Dolomanov et al., 2009)'
_computing_structure_refinement  'SHELXL 2025/1 (Sheldrick, 2015)'
_computing_structure_solution    'SHELXT 2018/2 (Sheldrick, 2018)'
_refine_diff_density_max         0.199
_refine_diff_density_min         -0.161
_refine_diff_density_rms         0.038
_refine_ls_abs_structure_details 
;
 Flack x determined using 755 quotients [(I+)-(I-)]/[(I+)+(I-)]
 (Parsons, Flack and Wagner, Acta Cryst. B69 (2013) 249-259).
;
_refine_ls_abs_structure_Flack   -0.03(4)
_refine_ls_extinction_coef       .
_refine_ls_extinction_method     none
_refine_ls_goodness_of_fit_ref   1.071
_refine_ls_hydrogen_treatment    mixed
_refine_ls_matrix_type           full
_refine_ls_number_parameters     147
_refine_ls_number_reflns         1795
_refine_ls_number_restraints     6
_refine_ls_R_factor_all          0.0223
_refine_ls_R_factor_gt           0.0223
_refine_ls_restrained_S_all      1.083
_refine_ls_shift/su_max          0.000
_refine_ls_shift/su_mean         0.000
_refine_ls_structure_factor_coef Fsqd
_refine_ls_weighting_details     
'w=1/[\s^2^(Fo^2^)+(0.0343P)^2^+0.1075P] where P=(Fo^2^+2Fc^2^)/3'
_refine_ls_weighting_scheme      calc
_refine_ls_wR_factor_gt          0.0586
_refine_ls_wR_factor_ref         0.0586
_refine_special_details          
;
Hydrogens on nitorgen and oxygen were located from the difference Fourier map
 and refined isotropically subject to a distance restraint.
;
_olex2_refinement_description    
;
1. Fixed Uiso
 At 1.2 times of:
  All C(H) groups, All C(H,H) groups
2. Restrained distances
 O3-H3 = N1-H1A = N1-H1B = O11-H11A = O11-H11B
 0.98 with sigma of 0.02
3.a Ternary CH refined with riding coordinates:
 C2(H2), C3(H3A)
3.b Secondary CH2 refined with riding coordinates:
 C5(H5A,H5B), C8(H8A,H8B), C9(H9A,H9B)
;
_atom_sites_solution_hydrogens   mixed
_atom_sites_solution_primary     dual
_atom_sites_solution_secondary   ?
loop_
_atom_site_label
_atom_site_type_symbol
_atom_site_fract_x
_atom_site_fract_y
_atom_site_fract_z
_atom_site_U_iso_or_equiv
_atom_site_adp_type
_atom_site_occupancy
_atom_site_site_symmetry_order
_atom_site_calc_flag
_atom_site_refinement_flags_posn
_atom_site_refinement_flags_adp
_atom_site_refinement_flags_occupancy
_atom_site_disorder_assembly
_atom_site_disorder_group
F1 F 0.68737(17) 0.40850(18) -0.00812(8) 0.0225(3) Uani 1 1 d . . . . .
F2 F 0.85042(19) 0.82410(17) 0.12508(11) 0.0269(3) Uani 1 1 d . . . . .
O3 O 0.51166(19) 0.52698(19) 0.31020(10) 0.0159(3) Uani 1 1 d D . . . .
H3 H 0.471(5) 0.583(4) 0.378(2) 0.040(7) Uiso 1 1 d D . . . .
O6 O 0.6732(2) 0.17451(18) 0.50759(10) 0.0181(3) Uani 1 1 d . . . . .
O7 O 0.7837(2) 0.45997(19) 0.59113(10) 0.0170(3) Uani 1 1 d . . . . .
O11 O 0.5130(2) 0.5425(2) 0.75565(11) 0.0229(3) Uani 1 1 d D . . . .
H11A H 0.599(4) 0.502(4) 0.700(2) 0.041(7) Uiso 1 1 d D . . . .
H11B H 0.534(6) 0.449(4) 0.813(3) 0.059(10) Uiso 1 1 d D . . . .
N1 N 0.8975(2) 0.2217(2) 0.32078(12) 0.0125(3) Uani 1 1 d D . . . .
H1A H 1.004(3) 0.134(3) 0.3538(19) 0.019(5) Uiso 1 1 d D . . . .
H1B H 0.754(3) 0.159(4) 0.301(2) 0.025(6) Uiso 1 1 d D . . . .
C2 C 0.8839(3) 0.3903(3) 0.40096(13) 0.0128(3) Uani 1 1 d . . . . .
H2 H 1.043509 0.438252 0.429781 0.015 Uiso 1 1 calc R U . . .
C3 C 0.7534(3) 0.5444(3) 0.31763(14) 0.0123(3) Uani 1 1 d . . . . .
H3A H 0.804728 0.677851 0.344011 0.015 Uiso 1 1 calc R U . . .
C4 C 0.8250(3) 0.4973(3) 0.19265(13) 0.0127(3) Uani 1 1 d . . . . .
C5 C 0.9661(3) 0.3075(3) 0.21078(14) 0.0140(3) Uani 1 1 d . . . . .
H5A H 0.926839 0.219407 0.141664 0.017 Uiso 1 1 calc R U . . .
H5B H 1.133812 0.334657 0.221723 0.017 Uiso 1 1 calc R U . . .
C6 C 0.7683(2) 0.3354(3) 0.50873(13) 0.0127(3) Uani 1 1 d . . . . .
C8 C 0.6110(3) 0.4656(3) 0.09958(13) 0.0151(3) Uani 1 1 d . . . . .
H8A H 0.512032 0.363505 0.126854 0.018 Uiso 1 1 calc R U . . .
H8B H 0.520113 0.586841 0.087213 0.018 Uiso 1 1 calc R U . . .
C9 C 0.9788(3) 0.6539(3) 0.15186(15) 0.0175(4) Uani 1 1 d . . . . .
H9A H 1.109745 0.680170 0.215790 0.021 Uiso 1 1 calc R U . . .
H9B H 1.041944 0.609180 0.080141 0.021 Uiso 1 1 calc R U . . .

loop_
_atom_site_aniso_label
_atom_site_aniso_U_11
_atom_site_aniso_U_22
_atom_site_aniso_U_33
_atom_site_aniso_U_23
_atom_site_aniso_U_13
_atom_site_aniso_U_12
F1 0.0222(5) 0.0359(7) 0.0097(4) -0.0017(4) 0.0029(4) 0.0040(5)
F2 0.0257(5) 0.0163(6) 0.0401(6) 0.0110(5) 0.0100(5) 0.0038(4)
O3 0.0112(5) 0.0220(7) 0.0149(5) -0.0023(5) 0.0031(4) 0.0024(5)
O6 0.0219(6) 0.0176(7) 0.0161(5) 0.0005(5) 0.0078(5) -0.0044(5)
O7 0.0166(5) 0.0215(7) 0.0136(5) -0.0038(5) 0.0039(4) -0.0028(5)
O11 0.0264(6) 0.0278(8) 0.0163(5) 0.0063(5) 0.0093(5) 0.0114(6)
N1 0.0137(6) 0.0124(7) 0.0117(6) 0.0011(5) 0.0028(5) 0.0004(5)
C2 0.0131(7) 0.0149(9) 0.0107(6) -0.0008(6) 0.0023(5) -0.0010(6)
C3 0.0122(7) 0.0133(8) 0.0117(6) -0.0007(6) 0.0026(5) -0.0003(6)
C4 0.0128(7) 0.0140(9) 0.0114(7) 0.0012(6) 0.0025(6) 0.0007(6)
C5 0.0156(7) 0.0157(9) 0.0118(7) 0.0025(6) 0.0053(6) 0.0030(6)
C6 0.0098(6) 0.0171(9) 0.0108(6) 0.0022(6) 0.0005(5) 0.0007(6)
C8 0.0147(7) 0.0206(9) 0.0103(7) -0.0003(6) 0.0032(6) 0.0022(6)
C9 0.0154(7) 0.0172(9) 0.0208(8) 0.0054(7) 0.0055(6) 0.0021(6)

_geom_special_details            
;
 All esds (except the esd in the dihedral angle between two l.s. planes)
 are estimated using the full covariance matrix.  The cell esds are taken
 into account individually in the estimation of esds in distances, angles
 and torsion angles; correlations between esds in cell parameters are only
 used when they are defined by crystal symmetry.  An approximate (isotropic)
 treatment of cell esds is used for estimating esds involving l.s. planes.
;
loop_
_geom_bond_atom_site_label_1
_geom_bond_atom_site_label_2
_geom_bond_distance
_geom_bond_site_symmetry_2
_geom_bond_publ_flag
F1 C8 1.4154(17) . ?
F2 C9 1.403(2) . ?
O3 H3 0.92(2) . ?
O3 C3 1.4117(18) . ?
O6 C6 1.241(2) . ?
O7 C6 1.261(2) . ?
O11 H11A 0.91(2) . ?
O11 H11B 0.91(2) . ?
N1 H1A 0.911(19) . ?
N1 H1B 0.943(19) . ?
N1 C2 1.484(2) . ?
N1 C5 1.486(2) . ?
C2 H2 1.0000 . ?
C2 C3 1.546(2) . ?
C2 C6 1.528(2) . ?
C3 H3A 1.0000 . ?
C3 C4 1.568(2) . ?
C4 C5 1.546(2) . ?
C4 C8 1.529(2) . ?
C4 C9 1.522(2) . ?
C5 H5A 0.9900 . ?
C5 H5B 0.9900 . ?
C8 H8A 0.9900 . ?
C8 H8B 0.9900 . ?
C9 H9A 0.9900 . ?
C9 H9B 0.9900 . ?

loop_
_geom_angle_atom_site_label_1
_geom_angle_atom_site_label_2
_geom_angle_atom_site_label_3
_geom_angle
_geom_angle_site_symmetry_1
_geom_angle_site_symmetry_3
_geom_angle_publ_flag
C3 O3 H3 107.3(17) . . ?
H11A O11 H11B 105(3) . . ?
H1A N1 H1B 109(2) . . ?
C2 N1 H1A 111.5(15) . . ?
C2 N1 H1B 112.3(15) . . ?
C2 N1 C5 104.26(13) . . ?
C5 N1 H1A 110.7(14) . . ?
C5 N1 H1B 108.9(15) . . ?
N1 C2 H2 109.0 . . ?
N1 C2 C3 103.43(12) . . ?
N1 C2 C6 111.37(14) . . ?
C3 C2 H2 109.0 . . ?
C6 C2 H2 109.0 . . ?
C6 C2 C3 114.79(13) . . ?
O3 C3 C2 112.27(13) . . ?
O3 C3 H3A 110.5 . . ?
O3 C3 C4 109.24(12) . . ?
C2 C3 H3A 110.5 . . ?
C2 C3 C4 103.49(13) . . ?
C4 C3 H3A 110.5 . . ?
C5 C4 C3 105.39(13) . . ?
C8 C4 C3 110.40(12) . . ?
C8 C4 C5 109.77(14) . . ?
C9 C4 C3 112.12(14) . . ?
C9 C4 C5 108.20(13) . . ?
C9 C4 C8 110.78(13) . . ?
N1 C5 C4 104.01(12) . . ?
N1 C5 H5A 111.0 . . ?
N1 C5 H5B 111.0 . . ?
C4 C5 H5A 111.0 . . ?
C4 C5 H5B 111.0 . . ?
H5A C5 H5B 109.0 . . ?
O6 C6 O7 126.83(15) . . ?
O6 C6 C2 117.71(15) . . ?
O7 C6 C2 115.45(15) . . ?
F1 C8 C4 107.50(12) . . ?
F1 C8 H8A 110.2 . . ?
F1 C8 H8B 110.2 . . ?
C4 C8 H8A 110.2 . . ?
C4 C8 H8B 110.2 . . ?
H8A C8 H8B 108.5 . . ?
F2 C9 C4 109.67(13) . . ?
F2 C9 H9A 109.7 . . ?
F2 C9 H9B 109.7 . . ?
C4 C9 H9A 109.7 . . ?
C4 C9 H9B 109.7 . . ?
H9A C9 H9B 108.2 . . ?

loop_
_geom_torsion_atom_site_label_1
_geom_torsion_atom_site_label_2
_geom_torsion_atom_site_label_3
_geom_torsion_atom_site_label_4
_geom_torsion
_geom_torsion_site_symmetry_1
_geom_torsion_site_symmetry_2
_geom_torsion_site_symmetry_3
_geom_torsion_site_symmetry_4
_geom_torsion_publ_flag
O3 C3 C4 C5 -113.34(14) . . . . ?
O3 C3 C4 C8 5.13(19) . . . . ?
O3 C3 C4 C9 129.17(14) . . . . ?
N1 C2 C3 O3 87.04(15) . . . . ?
N1 C2 C3 C4 -30.63(15) . . . . ?
N1 C2 C6 O6 -10.27(19) . . . . ?
N1 C2 C6 O7 168.69(13) . . . . ?
C2 N1 C5 C4 -40.21(15) . . . . ?
C2 C3 C4 C5 6.44(15) . . . . ?
C2 C3 C4 C8 124.90(14) . . . . ?
C2 C3 C4 C9 -111.05(15) . . . . ?
C3 C2 C6 O6 106.82(17) . . . . ?
C3 C2 C6 O7 -74.22(17) . . . . ?
C3 C4 C5 N1 19.96(16) . . . . ?
C3 C4 C8 F1 -175.34(13) . . . . ?
C3 C4 C9 F2 -69.03(17) . . . . ?
C5 N1 C2 C3 44.65(14) . . . . ?
C5 N1 C2 C6 168.45(12) . . . . ?
C5 C4 C8 F1 -59.58(17) . . . . ?
C5 C4 C9 F2 175.18(13) . . . . ?
C6 C2 C3 O3 -34.48(19) . . . . ?
C6 C2 C3 C4 -152.16(13) . . . . ?
C8 C4 C5 N1 -98.93(14) . . . . ?
C8 C4 C9 F2 54.80(18) . . . . ?
C9 C4 C5 N1 140.07(13) . . . . ?
C9 C4 C8 F1 59.85(17) . . . . ?

_shelx_res_file                  
;
TITL jsdh4_a.res in P2(1)
    jsdh4.res
    created by SHELXL-2025/1 at 10:36:27 on 11-May-2026
REM Old TITL jsdh4 in P21 #4
REM SHELXT solution in P2(1): R1 0.077, Rweak 0.042, Alpha 0.003
REM <I/s> 2.227 for 4 systematic absences, Orientation as input
REM Flack x = -0.060 ( 0.040 ) from 740 Parsons' quotients
REM Formula found by SHELXT: C7 F2 N O4
CELL 1.54184 5.860459 6.896426 11.316484 90 98.545 90
ZERR 2 0.000038 0.000063 0.000075 0 0.0006 0
LATT -1
SYMM -X,0.5+Y,-Z
SFAC C H F N O
UNIT 14 26 4 2 8
DFIX 0.98 O3 H3 N1 H1a N1 H1b O11 H11a O11 H11b

L.S. 4
PLAN  5
SIZE 0.067 0.245 0.41
TEMP -173
CONF
BOND
list 4
MORE -1
BOND $H
fmap 2
acta
REM <olex2.extras>
REM <HklSrc "%.\\jsdh4.hkl">
REM </olex2.extras>

WGHT    0.034300    0.107500
FVAR       2.07995
F1    3    0.687369    0.408499   -0.008122    11.00000    0.02224    0.03588 =
         0.00969   -0.00168    0.00295    0.00397
F2    3    0.850419    0.824097    0.125084    11.00000    0.02568    0.01633 =
         0.04014    0.01099    0.01003    0.00381
O3    5    0.511657    0.526981    0.310203    11.00000    0.01124    0.02196 =
         0.01488   -0.00226    0.00310    0.00241
H3    2    0.470711    0.582610    0.378092    11.00000    0.04011
O6    5    0.673159    0.174510    0.507591    11.00000    0.02193    0.01765 =
         0.01612    0.00046    0.00785   -0.00439
O7    5    0.783664    0.459973    0.591132    11.00000    0.01657    0.02146 =
         0.01358   -0.00381    0.00389   -0.00282
O11   5    0.513033    0.542472    0.755650    11.00000    0.02642    0.02780 =
         0.01628    0.00633    0.00926    0.01143
H11A  2    0.599038    0.502131    0.699589    11.00000    0.04068
H11B  2    0.533541    0.448935    0.813374    11.00000    0.05935
N1    4    0.897521    0.221747    0.320777    11.00000    0.01374    0.01239 =
         0.01174    0.00106    0.00278    0.00041
H1A   2    1.004331    0.133823    0.353795    11.00000    0.01933
H1B   2    0.754056    0.159038    0.300828    11.00000    0.02516
C2    1    0.883901    0.390304    0.400956    11.00000    0.01315    0.01488 =
         0.01065   -0.00077    0.00230   -0.00101
AFIX  13
H2    2    1.043509    0.438252    0.429781    11.00000   -1.20000
AFIX   0
C3    1    0.753377    0.544401    0.317628    11.00000    0.01219    0.01334 =
         0.01173   -0.00066    0.00264   -0.00027
AFIX  13
H3A   2    0.804728    0.677851    0.344011    11.00000   -1.20000
AFIX   0
C4    1    0.825037    0.497298    0.192649    11.00000    0.01282    0.01397 =
         0.01141    0.00117    0.00245    0.00071
C5    1    0.966124    0.307463    0.210784    11.00000    0.01565    0.01567 =
         0.01182    0.00246    0.00534    0.00296
AFIX  23
H5A   2    0.926839    0.219407    0.141664    11.00000   -1.20000
H5B   2    1.133812    0.334657    0.221723    11.00000   -1.20000
AFIX   0
C6    1    0.768277    0.335394    0.508730    11.00000    0.00985    0.01712 =
         0.01075    0.00218    0.00047    0.00070
C8    1    0.610950    0.465588    0.099582    11.00000    0.01472    0.02063 =
         0.01030   -0.00030    0.00320    0.00216
AFIX  23
H8A   2    0.512032    0.363505    0.126854    11.00000   -1.20000
H8B   2    0.520113    0.586841    0.087213    11.00000   -1.20000
AFIX   0
C9    1    0.978799    0.653939    0.151855    11.00000    0.01537    0.01716 =
         0.02084    0.00540    0.00554    0.00208
AFIX  23
H9A   2    1.109745    0.680170    0.215790    11.00000   -1.20000
H9B   2    1.041944    0.609180    0.080141    11.00000   -1.20000
AFIX   0
HKLF 4


REM  jsdh4_a.res in P2(1)
REM wR2 = 0.0586, GooF = S = 1.071, Restrained GooF = 1.083 for all data
REM R1 = 0.0223 for 1792 Fo > 4sig(Fo) and 0.0223 for all 1795 data
REM 147 parameters refined using 6 restraints

END

WGHT      0.0343      0.1075

REM Highest difference peak  0.199,  deepest hole -0.161,  1-sigma level  0.038
Q1    1   0.8103  0.3599  0.4465  11.00000  0.05    0.20
Q2    1   0.8850  0.4043  0.1956  11.00000  0.05    0.20
Q3    1   0.7943  0.5185  0.2552  11.00000  0.05    0.17
Q4    1   0.7167  0.4764  0.1483  11.00000  0.05    0.16
Q5    1   0.8185  0.4615  0.3549  11.00000  0.05    0.16
;
_shelx_res_checksum              7528

#==END
_exptl_crystal_recrystallization_method 'Re-crystallisation from solvent: Water'
